# Supplementary material for: State paid sick leave mandates associated with increased mental health disorder prescriptions among Medicaid enrollees
Source: Health Aff Sch. 2024 Apr 23;2(5):qxae045. doi: 10.1093/haschl/qxae045 (PMC11068101; doi:10.1093/haschl/qxae045)
Supplement: qxae045_Supplementary_Data [file qxae045_supplementary_data.zip]

Archive with 9 entries (9 files):
- coi_disclosure_maclean.docx
- coi_disclosure_stein.docx
- coi_disclosure_EG.docx
- Supplementary Table 1.docx
- Supplementary Table 2.docx
- supplementary_figure1.jpg
- supplementary_figure2.jpg
- supplementary_figure3.jpg
- supplementary_figure4.jpg
